# Supplementary material for: Pleistocene climate change promoted rapid diversification of aquatic invertebrates in Southeast Australia
Source: BMC Evol Biol. 2012 Aug 9;12:142. doi: 10.1186/1471-2148-12-142 (PMC3503846; doi:10.1186/1471-2148-12-142)
Supplement: Additional file 2 — Table S2. Localities of Sternopriscus species used in Ecological Niche Modeling. Coordinates are given in decimal degrees. [file 1471-2148-12-142-S2.csv]

Species	POINT_X	POINT_Y
Salp	146.1158	-42.0241
Salp	146.2143	-42.1005
Salp	146.1158	-42.0241
Salp	146.1804	-42.1117
Salp	148.3148	-36.4037
Salp	148.3190	-36.4088
Salp	148.3201	-36.4130
Salp	146.9057	-36.7021
Salp	146.7950	-36.7360
Sbar	145.2922	-41.0481
Sbar	144.8223	-40.9486
Sbar	144.9110	-40.8959
Sbar	144.8630	-40.9600
Sbar	145.9488	-41.7196
Sbar	145.3325	-40.8811
Sbar	145.3429	-41.7942
Sbar	146.4369	-42.1226
Smea	150.3767	-33.5043
Smea	149.1328	-36.2355
Smea	142.2435	-37.5850
Smea	142.3872	-36.9030
Smea	142.5201	-37.1339
Smea	142.5198	-37.0881
Smea	141.2634	-37.5894
Smea	141.5448	-38.3053
Smea	141.3151	-37.8887
Smea	141.1628	-37.5992
Smea	145.8210	-36.7082
Smea	140.8094	-37.5656
Smea	140.8117	-37.5814
Smea	139.8229	-37.2555
Smea	136.9254	-35.7037
Smea	140.6688	-37.1825
Smea	147.1379	-41.4453
Smea	144.8463	-40.9575
Smea	144.9844	-40.8888
Smea	144.8172	-40.8466
Smea	147.9006	-40.9676
Smea	148.0117	-41.0391
Smea	144.8616	-40.9794
Smea	147.9351	-41.0271
Smea	146.8120	-41.8785
Smea	147.6817	-41.0152
Smea	147.2030	-42.9752
Smea	147.4197	-43.0392
Smea	146.4459	-42.1206
Smea	147.7122	-42.6567
Smea	147.6964	-41.4785
Smun	145.7383	-37.5159
Smun	149.0397	-35.4593
Smun	149.0864	-33.4554
Smun	146.6660	-36.6546
Smun	146.5696	-36.8303
Smun	146.7015	-36.9122
Smun	145.2535	-37.3003
Smun	145.1422	-36.7444
Smun	146.4309	-36.7996
Smun	142.5194	-37.1369
Smun	146.8037	-36.7299
Smun	146.5949	-36.8070
Smun	143.8562	-37.5621
Smun	145.1425	-37.8456
Smun	145.0101	-37.9036
Smun	144.2401	-37.5984
Smun	145.0884	-37.8985
Smun	147.1164	-37.0253
Smun	146.3176	-37.1126
Smun	145.7969	-36.6721
Smun	146.0802	-37.0808
Smun	146.0292	-37.2534
Smun	145.9698	-37.2479
Smun	146.2617	-37.1392
Smun	145.7112	-37.3148
Smun	144.4066	-38.2021
Smun	146.2497	-37.3272
Smun	146.4308	-37.1972
Star	153.1148	-26.8247
Star	153.0235	-27.4709
Star	152.7760	-27.6788
Star	153.0460	-29.8403
Star	150.7789	-33.7633
Star	151.9566	-32.4755
Star	150.9168	-34.3007
Star	150.0852	-35.6464
Star	149.4392	-34.9121
Star	152.4494	-32.0195
Star	148.2667	-36.4500
Star	150.1385	-35.6269
Star	149.3503	-36.7025
Star	149.5732	-35.7447
Star	148.6197	-36.4137
Star	152.2591	-30.4442
Star	142.4798	-37.1110
Star	141.2659	-37.5832
Star	148.3740	-37.7492
Star	145.6891	-37.7536
Star	141.2909	-38.0012
Star	147.1166	-36.9740
Star	146.3159	-37.1101
Star	147.2155	-36.7786
Star	135.8203	-34.7350
Star	138.4602	-35.3929
Star	138.5418	-35.4594
Star	138.8285	-34.6750
Star	138.8743	-34.9049
Star	138.8904	-34.6710
Star	138.7597	-34.8627
Star	138.8198	-34.8257
Star	138.7731	-34.8248
Star	138.8087	-34.7863
Star	138.8222	-34.8794
Star	138.6000	-35.1833
Star	138.5535	-35.3371
Star	138.8988	-34.6832
Star	136.3200	-33.5400
Star	138.8908	-34.6012
Star	138.9545	-34.8193
Star	138.6937	-35.0912
Star	138.2255	-35.5998
Star	138.6958	-35.4160
Star	146.6588	-41.5247
Star	148.1965	-41.3819
Star	147.7098	-41.0020
Star	145.9567	-41.6654
Star	145.9306	-41.7330
Star	147.4571	-41.0066
Star	147.1391	-41.4591
Stas	149.6510	-33.3607
Stas	143.0533	-38.6295
Stas	139.8531	-37.1811
Stas	139.8213	-37.2637
Stas	139.7915	-36.9250
Stas	138.6087	-35.3544
Stas	139.8856	-36.6697
Stas	138.8330	-35.0006
Stas	136.1025	-34.3752
Stas	140.0096	-37.4783
Stas	140.6252	-37.1715
Stas	140.5275	-37.7291
Stas	140.7319	-37.7329
Stas	139.9961	-37.4451
Stas	135.8268	-34.7435
Stas	139.7600	-37.1742
Stas	140.7820	-37.8447
Stas	140.5876	-37.6141
Stas	146.6588	-41.5247
Stas	147.0612	-41.3636
Stas	144.7723	-40.8408
Stas	145.3253	-41.9347
Swec	146.3818	-42.8316
Swec	145.3180	-41.8865
Swec	145.6147	-41.2360
Swec	144.8462	-40.9576
Swec	147.8323	-42.0070
Swec	146.1352	-42.7670
Swec	146.1984	-42.0772
Swec	146.1047	-42.0160
Swec	146.8127	-41.8681
Swec	146.6141	-41.9941
Swec	146.2027	-42.1095
Swec	146.6573	-41.5270
Swec	145.9629	-41.6620
Swec	146.2477	-42.7624
Swec	146.2402	-42.2096
Swec	147.8642	-41.4495
Swec	145.5352	-41.4296
Swec	147.7559	-42.6625
Swec	146.6841	-42.7559
Swec	146.7611	-42.4592
Swec	145.3326	-41.9228
Swec	145.5737	-41.9928
Swec	146.4447	-42.0073
Sweh	151.9356	-28.6546
Sweh	145.5932	-17.3551
Sweh	145.3936	-17.4125
Sweh	145.8615	-18.6522
Sweh	153.0079	-29.7402
Sweh	151.0031	-33.8151
Sweh	152.2509	-30.4399
Sweh	150.6952	-34.7753
Sweh	151.6669	-30.5144
Sweh	149.9124	-35.6490
Sweh	151.9585	-32.4754
Sweh	148.9409	-37.0603
Sweh	149.7990	-35.4460
Sweh	149.2427	-36.8382
Sweh	149.7358	-35.4978
Sweh	150.3347	-36.2775
Sweh	149.1592	-36.9286
Sweh	150.9700	-33.2928
Sweh	150.2480	-33.5233
Sweh	148.6119	-36.4133
Sweh	149.1156	-35.4655
Sweh	149.1244	-35.3081
Sweh	149.0695	-35.3028
Sweh	148.9383	-35.4944
Sweh	148.3323	-37.7669
Sweh	145.2997	-37.8855
Sweh	145.5163	-37.6539
Sweh	143.3345	-36.9569
Sweh	146.6623	-36.7645
Sweh	147.0244	-38.3031
Sweh	140.8117	-37.5814
Sweh	146.6175	-38.0089
Sweh	146.7536	-38.4092
Sweh	142.4911	-38.2125
Sweh	147.7072	-36.9711
Sweh	147.7367	-37.2817
Sweh	146.0750	-38.5956
Sweh	146.0908	-38.5442
Sweh	145.7982	-36.6590
Sweh	145.2149	-37.9875
Sweh	140.8306	-37.2040
Sweh	140.7818	-37.8346
Sweh	139.0600	-34.2667
